# Supplementary material for: Thyroid Hormone Effect on the Differentiation of Human Induced Pluripotent Stem Cells into Hepatocyte-Like Cells
Source: Pharmaceuticals (Basel). 2021 Jun 7;14(6):544. doi: 10.3390/ph14060544 (PMC8230271; doi:10.3390/ph14060544)
Supplement: Supplementary file 1 [file pharmaceuticals-14-00544-s001.zip]

Archive with 1 entries (1 files):
- pharmaceuticals-1228259-supplementary.pdf
